# Supplementary material for: Socioeconomic inequalities in disease prevalence by age and sex for 17 common long-term conditions in England: retrospective, observational study of electronic primary care records from Clinical Practice Research Datalink (CPRD) Aurum
Source: J Epidemiol Community Health. 2025 Jul 29;79(11):e223553. doi: 10.1136/jech-2024-223553 (PMC12573422; doi:10.1136/jech-2024-223553)
Supplement: online supplemental file 1 [file jech-79-11-s001.xlsx]

## Sheet: Prevalence_overall
	Table A1: Age-sex standardised prevalence rate in England
	Code	Disease group	Prevalence rate
	Code		Rate	95% CI
	AF	Atrial fibrillation	0.0268	(2.66% to 2.70%)
	AST	Asthma	0.0608	(6.05% to 6.11%)
	CAN	Cancer	0.0436	(4.34% to 4.39%)
	CHD	Chronic heart disease	0.0392	(3.89% to 3.95%)
	CKD	Chronic kidney disease	0.0448	(4.45% to 4.51%)
	COPD	Chronic obstructive pulmonary disease	0.0253	(2.51% to 2.55%)
	DEM	Dementia	0.01	(0.99% to 1.02%)
	DEPR	Depression	0.1304	(12.99% to 13.08%)
	DM	Diabetes Mellitus	0.0713	(7.10% to 7.17%)
	EP	Epilepsy	0.0076	(0.75% to 0.77%)
	HF	Heart failure	0.0121	(1.20% to 1.23%)
	HYP	Hypertension	0.1803	(17.97% to 18.09%)
	MH	Severe mental illness (psychosis, schizophrenia or bipolar affective disorder)	0.0105	(1.04% to 1.06%)
	OB	Obesity	0.1019	(10.14% to 10.23%)
	PAD	Peripheral arterial disease	0.0078	(0.77% to 0.80%)
	RA	Rheumatoid arthritis	0.0083	(0.82% to 0.85%)
	STIA	Stroke and transient ischaemic attack	0.0232	(2.30% to 2.34%)

## Sheet: Prevalence_IMD_ApproachA
	Table A2: Prevalence rate by IMD quintile group (Approach A)
	Code	Disease group	IMD1		IMD2		IMD3		IMD4		IMD5		Relative inequality		Absolute inequality
	Code		Rate	95% CI	Rate	95% CI	Rate	95% CI	Rate	95% CI	Rate	95% CI	RR	95% CI	Difference	95% CI
	AF	Atrial fibrillation	0.0216	(2.11% to 2.20%)	0.0227	(2.22% to 2.31%)	0.0273	(2.68% to 2.78%)	0.0301	(2.96% to 3.06%)	0.0323	(3.17% to 3.29%)	0.67	(0.65 to 0.69)	-0.0107	(-1.15% to -1.00%)
	AST	Asthma	0.0653	(6.45% to 6.61%)	0.058	(5.73% to 5.87%)	0.0588	(5.81% to 5.95%)	0.0606	(5.98% to 6.13%)	0.0617	(6.09% to 6.25%)	1.06	(1.04 to 1.08)	0.0036	(0.25% to 0.47%)
	CAN	Cancer	0.0332	(3.27% to 3.38%)	0.0372	(3.66% to 3.78%)	0.0436	(4.30% to 4.43%)	0.0501	(4.94% to 5.08%)	0.0538	(5.31% to 5.45%)	0.62	(0.60 to 0.63)	-0.0206	(-2.15% to -1.96%)
	CHD	Chronic heart disease	0.0419	(4.12% to 4.26%)	0.0374	(3.68% to 3.80%)	0.0388	(3.82% to 3.95%)	0.0395	(3.89% to 4.01%)	0.0385	(3.79% to 3.92%)	1.09	(1.06 to 1.11)	0.0033	(0.25% to 0.42%)
	CKD	Chronic kidney disease	0.0411	(4.04% to 4.17%)	0.0414	(4.08% to 4.20%)	0.0446	(4.40% to 4.53%)	0.0484	(4.77% to 4.91%)	0.0484	(4.78% to 4.91%)	0.85	(0.83 to 0.87)	-0.0074	(-0.83% to -0.64%)
	COPD	Chronic obstructive pulmonary disease	0.038	(3.73% to 3.86%)	0.028	(2.75% to 2.85%)	0.0233	(2.28% to 2.38%)	0.0207	(2.03% to 2.12%)	0.0169	(1.65% to 1.74%)	2.24	(2.18 to 2.31)	0.021	(2.03% to 2.18%)
	DEM	Dementia	0.0098	(0.95% to 1.02%)	0.0086	(0.83% to 0.89%)	0.0101	(0.98% to 1.04%)	0.0109	(1.06% to 1.12%)	0.0107	(1.04% to 1.10%)	0.92	(0.88 to 0.96)	-0.0009	(-0.13% to -0.04%)
	DEPR	Depression	0.1698	(16.85% to 17.10%)	0.1322	(13.12% to 13.32%)	0.1205	(11.95% to 12.16%)	0.1204	(11.94% to 12.15%)	0.111	(11.00% to 11.20%)	1.53	(1.51 to 1.55)	0.0588	(5.71% to 6.04%)
	DM	Diabetes Mellitus	0.0867	(8.58% to 8.77%)	0.0764	(7.56% to 7.72%)	0.0706	(6.98% to 7.14%)	0.0646	(6.38% to 6.54%)	0.0589	(5.81% to 5.97%)	1.47	(1.45 to 1.50)	0.0278	(2.66% to 2.90%)
	EP	Epilepsy	0.0101	(0.98% to 1.04%)	0.0075	(0.73% to 0.78%)	0.0072	(0.69% to 0.75%)	0.0069	(0.67% to 0.72%)	0.0065	(0.62% to 0.67%)	1.56	(1.48 to 1.64)	0.0036	(0.32% to 0.40%)
	HF	Heart failure	0.0134	(1.31% to 1.38%)	0.0118	(1.14% to 1.21%)	0.012	(1.16% to 1.23%)	0.0119	(1.16% to 1.22%)	0.0115	(1.12% to 1.19%)	1.17	(1.12 to 1.21)	0.0019	(0.14% to 0.24%)
	HYP	Hypertension	0.1736	(17.23% to 17.49%)	0.1737	(17.25% to 17.50%)	0.1816	(18.02% to 18.29%)	0.1875	(18.62% to 18.88%)	0.1848	(18.35% to 18.62%)	0.94	(0.93 to 0.95)	-0.0112	(-13.11% to -0.93%)
	MH	Severe mental illness (psychosis, schizophrenia or bipolar affective disorder)	0.0162	(1.58% to 1.66%)	0.0127	(1.24% to 1.30%)	0.0095	(0.93% to 0.98%)	0.0079	(0.76% to 0.82%)	0.0063	(0.61% to 0.66%)	2.56	(2.45 to 2.68)	0.0099	(0.94% to 1.04%)
	OB	Obesity	0.1298	(12.86% to 13.09%)	0.1097	(10.88% to 11.07%)	0.0982	(9.73% to 9.91%)	0.0929	(9.20% to 9.39%)	0.0798	(7.90% to 8.07%)	1.63	(1.60 to 1.65)	0.0499	(4.85% to 5.13%)
	PAD	Peripheral arterial disease	0.0107	(1.04% to 1.10%)	0.008	(0.77% to 0.83%)	0.0074	(0.71% to 0.76%)	0.007	(0.68% to 0.73%)	0.0063	(0.60% to 0.65%)	1.7	(1.62 to 1.79)	0.0044	(0.40% to 0.48%)
	RA	Rheumatoid arthritis	0.0084	(0.81% to 0.87%)	0.0082	(0.79% to 0.85%)	0.0083	(0.80% to 0.86%)	0.0085	(0.82% to 0.88%)	0.0082	(0.80% to 0.85%)	1.02	(0.97 to 1.07)	0.0002	(-0.02% to 0.06%)
	STIA	Stroke and transient ischaemic attack	0.0231	(2.26% to 2.36%)	0.0214	(2.10% to 2.19%)	0.0233	(2.28% to 2.38%)	0.0244	(2.39% to 2.49%)	0.0237	(2.32% to 2.41%)	0.98	(0.95 to 1.01)	-0.0005	(-0.12% to 0.01%)
	Note: Age-sex standardised to the national age-sex distribution in England within the respective IMD quintile group. IMD1 = most deprived.

## Sheet: Prevalence_IMD_ApproachB
	Table A3: Prevalence rate by IMD quintile group (Approach B)
	Code	Disease group	IMD1		IMD2		IMD3		IMD4		IMD5		Relative inequality		Absolute inequality
	Code		Rate	95% CI	Rate	95% CI	Rate	95% CI	Rate	95% CI	Rate	95% CI	RR	95% CI	Difference	95% CI
	AF	Atrial fibrillation	0.0279	(2.73% to 2.85%)	0.0263	(2.58% to 2.68%)	0.0267	(2.62% to 2.72%)	0.0266	(2.62% to 2.71%)	0.0268	(2.63% to 2.73%)	1.04	(1.01 to 1.07)	0.0011	(0.03% to 0.19%)
	AST	Asthma	0.0685	(6.76% to 6.93%)	0.0603	(5.96% to 6.11%)	0.0587	(5.79% to 5.94%)	0.0592	(5.85% to 5.99%)	0.0599	(5.91% to 6.06%)	1.14	(1.12 to 1.16)	0.0086	(0.74% to 0.97%)
	CAN	Cancer	0.0404	(3.97% to 4.11%)	0.042	(4.14% to 4.27%)	0.0429	(4.23% to 4.36%)	0.0453	(4.47% to 4.60%)	0.0463	(4.57% to 4.70%)	0.87	(0.85 to 0.89)	-0.006	(-0.69% to -0.50%)
	CHD	Chronic heart disease	0.0525	(5.17% to 5.33%)	0.0429	(4.23% to 4.36%)	0.038	(3.75% to 3.86%)	0.0351	(3.45% to 3.56%)	0.0322	(3.17% to 3.27%)	1.63	(1.59 to 1.67)	0.0203	(1.93% to 2.13%)
	CKD	Chronic kidney disease	0.053	(5.22% to 5.38%)	0.048	(4.73% to 4.87%)	0.0436	(4.30% to 4.43%)	0.0428	(4.22% to 4.34%)	0.04	(3.94% to 4.05%)	1.33	(1.30 to 1.35)	0.013	(1.20% to 1.40%)
	COPD	Chronic obstructive pulmonary disease	0.0466	(4.58% to 4.74%)	0.032	(3.15% to 3.26%)	0.0228	(2.24% to 2.33%)	0.0185	(1.81% to 1.89%)	0.0142	(1.38% to 1.45%)	3.29	(3.19 to 3.38)	0.0324	(3.16% to 3.33%)
	DEM	Dementia	0.0132	(1.28% to 1.36%)	0.0101	(0.98% to 1.05%)	0.0098	(0.95% to 1.01%)	0.0095	(0.93% to 0.98%)	0.0087	(0.84% to 0.90%)	1.52	(1.45 to 1.58)	0.0045	(0.40% to 0.50%)
	DEPR	Depression	0.1693	(16.80% to 17.06%)	0.1336	(13.26% to 13.47%)	0.1209	(11.99% to 12.20%)	0.1204	(11.93% to 12.14%)	0.1113	(11.02% to 11.23%)	1.52	(1.50 to 1.54)	0.058	(5.64% to 5.97%)
	DM	Diabetes Mellitus	0.1014	(10.03% to 10.25%)	0.0848	(8.39% to 8.57%)	0.0697	(6.89% to 7.05%)	0.0591	(5.84% to 5.98%)	0.0515	(5.08% to 5.21%)	1.97	(1.94 to 2.00)	0.0499	(4.86% to 5.12%)
	EP	Epilepsy	0.0106	(1.02% to 1.09%)	0.0078	(0.75% to 0.81%)	0.0072	(0.69% to 0.74%)	0.0068	(0.65% to 0.70%)	0.0062	(0.60% to 0.65%)	1.7	(1.61 to 1.78)	0.0043	(0.39% to 0.48%)
	HF	Heart failure	0.017	(1.66% to 1.75%)	0.0136	(1.32% to 1.40%)	0.0117	(1.14% to 1.20%)	0.0106	(1.03% to 1.09%)	0.0095	(0.92% to 0.98%)	1.79	(1.72 to 1.86)	0.0075	(0.70% to 0.81%)
	HYP	Hypertension	0.2085	(20.69% to 21.01%)	0.1955	(19.41% to 19.69%)	0.1787	(17.74% to 18.00%)	0.1697	(16.85% to 17.09%)	0.1584	(15.73% to 15.96%)	1.32	(1.30 to 1.33)	0.05	(4.80% to 5.20%)
	MH	Severe mental illness (psychosis, schizophrenia or bipolar affective disorder)	0.0167	(1.63% to 1.72%)	0.0131	(1.27% to 1.34%)	0.0095	(0.93% to 0.98%)	0.0077	(0.75% to 0.80%)	0.0061	(0.59% to 0.64%)	2.72	(2.60 to 2.85)	0.0106	(1.01% to 1.11%)
	OB	Obesity	0.1396	(13.84% to 14.08%)	0.1163	(11.53% to 11.73%)	0.0978	(9.69% to 9.87%)	0.0889	(8.80% to 8.98%)	0.0746	(7.38% to 7.55%)	1.87	(1.84 to 1.90)	0.065	(6.35% to 6.64%)
	PAD	Peripheral arterial disease	0.0135	(1.30% to 1.39%)	0.0092	(0.89% to 0.95%)	0.0072	(0.70% to 0.75%)	0.0062	(0.60% to 0.64%)	0.0052	(0.50% to 0.54%)	2.58	(2.46 to 2.72)	0.0083	(0.78% to 0.87%)
	RA	Rheumatoid arthritis	0.0099	(0.95% to 1.02%)	0.0091	(0.88% to 0.94%)	0.0082	(0.79% to 0.85%)	0.0078	(0.76% to 0.81%)	0.0072	(0.70% to 0.75%)	1.37	(1.30 to 1.44)	0.0026	(0.22% to 0.31%)
	STIA	Stroke and transient ischaemic attack	0.0289	(2.83% to 2.95%)	0.0246	(2.41% to 2.51%)	0.0228	(2.24% to 2.33%)	0.0217	(2.13% to 2.21%)	0.0197	(1.93% to 2.01%)	1.46	(1.42 to 1.51)	0.0091	(0.84% to 0.99%)
	Note: Age-sex standardised to the national age-sex distribution in England pooled across all IMD groups. IMD1 = most deprived.

## Sheet: SII and RII
	Table A4: Slope index of inequality (SII) and relative index of inequality in age-sex standardised prevalence rates
	Code	Disease group	SII	95% CI	RII	95% CI
	AF	Atrial fibrillation	-0.001	(-0.002 to 0.000)	-0.033	(-0.064 to -0.002)
	AST	Asthma	-0.009	(-0.010 to -0.008)	-0.143	(-0.164 to -0.123)
	CAN	Cancer	0.008	(0.007 to 0.009)	0.176	(0.152 to 0.200)
	CHD	Chronic heart disease	-0.024	(-0.025 to -0.023)	-0.59	(-0.614 to -0.566)
	CKD	Chronic kidney disease	-0.016	(-0.017 to -0.014)	-0.339	(-0.363 to -0.316)
	COPD	Chronic obstructive pulmonary disease	-0.039	(-0.040 to -0.038)	-1.464	(-1.495 to -1.433)
	DEM	Dementia	-0.005	(-0.005 to -0.004)	-0.446	(-0.497 to -0.395)
	DEPR	Depression	-0.065	(-0.066 to -0.063)	-0.472	(-0.485 to -0.459)
	DM	Diabetes Mellitus	-0.063	(-0.064 to -0.061)	-0.858	(-0.876 to -0.840)
	EP	Epilepsy	-0.005	(-0.005 to -0.004)	-0.6	(-0.655 to -0.544)
	HF	Heart failure	-0.009	(-0.010 to -0.008)	-0.708	(-0.755 to -0.660)
	HYP	Hypertension	-0.063	(-0.065 to -0.061)	-0.345	(-0.356 to -0.333)
	MH	Severe mental illness (psychosis, schizophrenia or bipolar affective disorder)	-0.013	(-0.014 to -0.013)	-1.265	(-1.316 to -1.219)
	OB	Obesity	-0.079	(-0.080 to -0.077)	-0.76	(-0.775 to -0.745)
	PAD	Peripheral arterial disease	-0.01	(-0.010 to -0.009)	-1.147	(-1.200 to -1.093)
	RA	Rheumatoid arthritis	-0.003	(-0.004 to -0.003)	-0.384	(-0.438 to -0.333)
	STIA	Stroke and transient ischaemic attack	-0.011	(-0.011 to -0.010)	-0.442	(-0.476 to -0.411)
	Note: Slope index of inequality (SII) and Relative index of inequality (RII) were calculated from age-sex standardised prevalence data (Approach B). Confidence intervals were calculated by resampling from the estimated prevalence rates by IMD group. A negative value of SII / RII indicate that disease prevalence increases with deprivation.

## Sheet: AF
AF: Atrial fibrillation
			Males			Females
	Age group	IMD quintile	Prevalence rate (per 10,000)	95% confidence interval		Prevalence rate (per 10,000)	95% confidence interval
	18 to 24	1	2.21166	(0.8 to 4.8)		0.669523	(0.1 to 2.4)
	18 to 24	2	1.92295	(0.7 to 4.2)		0.874763	(0.2 to 2.6)
	18 to 24	3	1.06093	(0.2 to 3.1)		0.998934	(0.2 to 2.9)
	18 to 24	4	1.62648	(0.4 to 4.2)		0	N/A
	18 to 24	5	4.22967	(1.8 to 8.3)		0	N/A
	25 to 29	1	4.40723	(2.1 to 8.1)		1.82515	(0.5 to 4.7)
	25 to 29	2	3.62924	(1.7 to 6.7)		2.23272	(0.8 to 4.9)
	25 to 29	3	5.00182	(2.5 to 9.0)		1.44148	(0.3 to 4.2)
	25 to 29	4	6.67668	(3.4 to 11.7)		3.04655	(1.0 to 7.1)
	25 to 29	5	3.77729	(1.2 to 8.8)		5.49623	(2.2 to 11.3)
	30 to 34	1	10.0221	(6.4 to 14.9)		4.39039	(2.1 to 8.1)
	30 to 34	2	8.69216	(5.7 to 12.7)		3.00041	(1.3 to 5.9)
	30 to 34	3	9.57313	(6.0 to 14.5)		1.00185	(0.1 to 3.7)
	30 to 34	4	13.3126	(8.5 to 19.8)		3.02737	(1.0 to 7.1)
	30 to 34	5	15.849	(9.9 to 24.0)		5.83303	(2.5 to 11.5)
	35 to 39	1	13.5833	(9.2 to 19.4)		5.50854	(2.7 to 9.9)
	35 to 39	2	16.0191	(11.6 to 21.6)		4.72346	(2.4 to 8.5)
	35 to 39	3	17.014	(11.9 to 23.6)		4.85935	(2.2 to 9.2)
	35 to 39	4	15.5557	(10.3 to 22.6)		7.26129	(3.7 to 12.7)
	35 to 39	5	24.28	(17.0 to 33.6)		5.793	(2.6 to 11.0)
	40 to 44	1	24.5595	(18.0 to 32.8)		10.1882	(5.9 to 16.3)
	40 to 44	2	19.2932	(14.0 to 25.9)		8.86294	(5.2 to 14.2)
	40 to 44	3	24.5451	(18.0 to 32.7)		9.62869	(5.5 to 15.6)
	40 to 44	4	23.1619	(16.5 to 31.7)		9.4304	(5.3 to 15.6)
	40 to 44	5	31.8471	(23.7 to 41.9)		8.75109	(4.8 to 14.7)
	45 to 49	1	54.5288	(44.1 to 66.7)		24.4562	(17.3 to 33.6)
	45 to 49	2	43.7397	(35.1 to 53.9)		17.7236	(12.1 to 25.0)
	45 to 49	3	41.1006	(32.2 to 51.8)		15.9813	(10.4 to 23.4)
	45 to 49	4	69.0347	(57.1 to 82.7)		17.384	(11.6 to 25.0)
	45 to 49	5	54.4643	(44.0 to 66.6)		12.5336	(7.8 to 19.2)
	50 to 54	1	89.1755	(75.9 to 104.2)		42.8698	(33.3 to 54.3)
	50 to 54	2	93.0097	(80.3 to 107.1)		34.5947	(26.7 to 44.1)
	50 to 54	3	99.6332	(85.7 to 115.2)		32.6613	(24.8 to 42.2)
	50 to 54	4	98.2659	(84.7 to 113.4)		32.7065	(25.0 to 42.1)
	50 to 54	5	107.315	(92.8 to 123.4)		32.6165	(24.8 to 42.1)
	55 to 59	1	170.586	(151.2 to 191.8)		71.4575	(58.5 to 86.4)
	55 to 59	2	172.268	(154.1 to 192.0)		75.6939	(63.5 to 89.6)
	55 to 59	3	163.056	(144.9 to 182.9)		57.4746	(46.7 to 70.0)
	55 to 59	4	174.107	(155.8 to 194.0)		63.6565	(52.7 to 76.2)
	55 to 59	5	200.579	(180.4 to 222.4)		72.3459	(60.4 to 86.0)
	60 to 64	1	312.076	(282.8 to 343.6)		150.155	(129.3 to 173.5)
	60 to 64	2	299.616	(272.9 to 328.3)		135.218	(117.1 to 155.4)
	60 to 64	3	299.662	(272.9 to 328.3)		103.35	(87.6 to 121.1)
	60 to 64	4	310.933	(284.2 to 339.5)		122.511	(105.8 to 141.1)
	60 to 64	5	324.744	(296.8 to 354.7)		104.607	(89.1 to 122.1)
	65 to 69	1	538.135	(493.4 to 585.8)		286.791	(253.9 to 322.8)
	65 to 69	2	549.488	(507.7 to 593.8)		243.301	(215.9 to 273.2)
	65 to 69	3	540.021	(500.0 to 582.4)		234.085	(208.2 to 262.3)
	65 to 69	4	536.603	(498.2 to 577.2)		234.972	(210.2 to 261.9)
	65 to 69	5	501.52	(464.0 to 541.3)		234.031	(208.9 to 261.4)
	70 to 74	1	939.355	(875.7 to 1006.4)		522.098	(475.3 to 572.3)
	70 to 74	2	823.122	(769.7 to 879.3)		449.389	(411.4 to 489.9)
	70 to 74	3	883.732	(831.7 to 938.2)		441.604	(406.3 to 479.1)
	70 to 74	4	897.732	(848.5 to 949.0)		419.133	(386.9 to 453.4)
	70 to 74	5	886.4	(837.2 to 937.8)		397.69	(366.5 to 430.8)
	75 to 79	1	1393.28	(1295.4 to 1496.6)		870.117	(798.8 to 946.1)
	75 to 79	2	1325.22	(1242.7 to 1411.8)		741.538	(684.3 to 802.3)
	75 to 79	3	1285.68	(1212.0 to 1362.7)		765.343	(711.3 to 822.4)
	75 to 79	4	1318.3	(1249.1 to 1390.4)		754.066	(704.3 to 806.4)
	75 to 79	5	1293.47	(1224.5 to 1365.4)		734.641	(685.9 to 785.9)
	80 to 84	1	1831.79	(1696.1 to 1975.5)		1389	(1287.8 to 1496.0)
	80 to 84	2	1815.86	(1700.6 to 1936.8)		1211.62	(1129.6 to 1298.0)
	80 to 84	3	1912.62	(1803.6 to 2026.6)		1300.78	(1220.1 to 1385.4)
	80 to 84	4	1836.62	(1736.9 to 1940.5)		1204.66	(1131.3 to 1281.6)
	80 to 84	5	1918.21	(1817.8 to 2022.7)		1280.53	(1206.0 to 1358.4)
	85 to 89	1	2283.04	(2089.8 to 2489.3)		1826.43	(1688.1 to 1973.0)
	85 to 89	2	2349.79	(2173.6 to 2536.5)		1757.32	(1634.3 to 1887.1)
	85 to 89	3	2417.81	(2256.3 to 2587.9)		1809.47	(1694.8 to 1929.9)
	85 to 89	4	2412.25	(2262.8 to 2569.0)		1820.48	(1709.9 to 1936.4)
	85 to 89	5	2541	(2391.0 to 2698.0)		1793.14	(1685.6 to 1905.8)
	90+	1	2568.31	(2277.5 to 2886.1)		2175.13	(1996.3 to 2365.8)
	90+	2	2708.48	(2443.1 to 2994.8)		2234.62	(2067.6 to 2411.6)
	90+	3	2707.35	(2464.9 to 2967.2)		2342.79	(2187.3 to 2506.5)
	90+	4	2912.71	(2687.0 to 3152.4)		2162.1	(2024.3 to 2306.8)
	90+	5	2935.86	(2714.6 to 3170.4)		2114.64	(1977.1 to 2259.2)
	Note: IMD 1 denotes the most deprived quintile group; IMD 5 denotes the least deprived group.

## Sheet: AST
AST: Asthma
			Males			Females
	Age group	IMD quintile	Prevalence rate (per 10,000)	95% confidence interval		Prevalence rate (per 10,000)	95% confidence interval
	18 to 24	1	370.821	(348.3 to 394.5)		439.877	(416.4 to 464.3)
	18 to 24	2	329.787	(310.0 to 350.6)		383.438	(363.0 to 404.7)
	18 to 24	3	332.072	(311.2 to 354.0)		351.625	(330.7 to 373.5)
	18 to 24	4	377.343	(353.5 to 402.4)		443.884	(417.7 to 471.2)
	18 to 24	5	457.862	(427.9 to 489.4)		469.366	(437.8 to 502.6)
	25 to 29	1	327.016	(303.9 to 351.4)		495.528	(466.5 to 525.9)
	25 to 29	2	278.725	(259.4 to 299.1)		394.076	(370.7 to 418.5)
	25 to 29	3	311.022	(288.2 to 335.2)		417.067	(389.8 to 445.8)
	25 to 29	4	323.819	(298.1 to 351.2)		486.839	(453.7 to 521.8)
	25 to 29	5	409.458	(375.7 to 445.4)		530.779	(491.5 to 572.3)
	30 to 34	1	321.961	(299.6 to 345.5)		558.897	(528.6 to 590.5)
	30 to 34	2	258.759	(240.9 to 277.6)		441.811	(416.9 to 467.8)
	30 to 34	3	309.386	(287.1 to 333.0)		446.827	(418.0 to 477.1)
	30 to 34	4	325.605	(299.8 to 353.0)		484.379	(451.4 to 519.1)
	30 to 34	5	398.386	(365.9 to 433.0)		478.308	(442.4 to 516.3)
	35 to 39	1	354.523	(330.1 to 380.2)		670.039	(634.6 to 706.9)
	35 to 39	2	308.088	(287.5 to 329.8)		535.04	(505.8 to 565.6)
	35 to 39	3	336.972	(312.7 to 362.6)		497.813	(466.2 to 531.0)
	35 to 39	4	417.123	(387.3 to 448.6)		505.87	(472.2 to 541.3)
	35 to 39	5	437.041	(404.1 to 472.0)		534.887	(499.1 to 572.5)
	40 to 44	1	441.538	(412.0 to 472.7)		710.776	(670.9 to 752.4)
	40 to 44	2	373.147	(348.5 to 399.1)		667.848	(631.8 to 705.4)
	40 to 44	3	411.397	(382.9 to 441.5)		645.122	(607.1 to 684.9)
	40 to 44	4	465.613	(433.6 to 499.4)		640.01	(601.3 to 680.6)
	40 to 44	5	492.069	(458.3 to 527.6)		588.824	(551.8 to 627.6)
	45 to 49	1	533.234	(499.5 to 568.6)		890.72	(844.4 to 938.9)
	45 to 49	2	510.96	(480.2 to 543.2)		790.917	(750.4 to 833.0)
	45 to 49	3	496.632	(464.2 to 530.7)		755.424	(713.8 to 798.9)
	45 to 49	4	529.266	(495.2 to 565.1)		782.28	(740.4 to 825.9)
	45 to 49	5	597.949	(562.0 to 635.6)		728.141	(687.9 to 770.2)
	50 to 54	1	561.413	(527.2 to 597.3)		1030.77	(981.4 to 1082.0)
	50 to 54	2	552.245	(520.7 to 585.2)		857.417	(816.1 to 900.3)
	50 to 54	3	545.246	(511.9 to 580.2)		793.445	(752.6 to 836.0)
	50 to 54	4	563.847	(530.6 to 598.6)		793.132	(752.9 to 834.9)
	50 to 54	5	586.947	(552.3 to 623.2)		761.789	(722.1 to 803.1)
	55 to 59	1	655.538	(617.0 to 695.9)		1146.69	(1092.9 to 1202.5)
	55 to 59	2	577.573	(543.8 to 612.8)		919.54	(875.6 to 965.1)
	55 to 59	3	584.655	(549.8 to 621.2)		837.155	(794.5 to 881.5)
	55 to 59	4	576.995	(543.2 to 612.3)		782.759	(743.0 to 824.1)
	55 to 59	5	636.283	(599.9 to 674.3)		743.088	(703.6 to 784.2)
	60 to 64	1	633.951	(591.8 to 678.3)		1170.23	(1110.5 to 1232.4)
	60 to 64	2	644.174	(604.7 to 685.6)		973.844	(924.0 to 1025.7)
	60 to 64	3	636.375	(597.1 to 677.5)		871.386	(824.5 to 920.3)
	60 to 64	4	655.717	(616.6 to 696.7)		798.877	(755.3 to 844.4)
	60 to 64	5	612.674	(574.0 to 653.3)		767.981	(724.8 to 813.0)
	65 to 69	1	689.864	(639.1 to 743.6)		1234.04	(1164.6 to 1306.5)
	65 to 69	2	707.713	(660.2 to 757.7)		998.724	(942.4 to 1057.5)
	65 to 69	3	664.21	(619.8 to 711.0)		919.731	(867.6 to 974.1)
	65 to 69	4	620.587	(579.2 to 664.1)		862.044	(813.9 to 912.3)
	65 to 69	5	640.578	(598.1 to 685.3)		810.166	(762.7 to 859.8)
	70 to 74	1	684.437	(630.3 to 742.0)		1095.72	(1027.4 to 1167.4)
	70 to 74	2	680.011	(631.5 to 731.3)		1012.22	(954.8 to 1072.2)
	70 to 74	3	628.651	(584.9 to 674.8)		886.27	(836.0 to 938.8)
	70 to 74	4	647.118	(605.5 to 690.9)		818.084	(772.8 to 865.4)
	70 to 74	5	637.535	(595.9 to 681.3)		811.977	(767.1 to 858.8)
	75 to 79	1	653.91	(587.4 to 725.9)		1117.82	(1036.8 to 1203.5)
	75 to 79	2	643.242	(586.1 to 704.4)		937.687	(873.2 to 1005.7)
	75 to 79	3	673.992	(620.9 to 730.4)		972.666	(911.6 to 1036.8)
	75 to 79	4	612.483	(565.6 to 662.2)		877.829	(824.1 to 934.2)
	75 to 79	5	639.346	(591.1 to 690.5)		829.63	(777.8 to 884.0)
	80 to 84	1	680.457	(598.8 to 770.2)		1092.07	(1002.6 to 1187.4)
	80 to 84	2	706.276	(635.1 to 783.2)		922.57	(851.2 to 998.4)
	80 to 84	3	732.033	(665.2 to 803.8)		925.478	(857.6 to 997.3)
	80 to 84	4	673.523	(613.7 to 737.6)		873.168	(810.9 to 939.0)
	80 to 84	5	616.92	(560.6 to 677.4)		771.11	(713.6 to 832.1)
	85 to 89	1	658.656	(556.9 to 773.7)		862.167	(768.0 to 964.7)
	85 to 89	2	650.93	(559.9 to 752.6)		878.661	(792.4 to 971.8)
	85 to 89	3	692.464	(607.3 to 786.2)		874.413	(795.3 to 959.3)
	85 to 89	4	642.27	(566.3 to 725.6)		778.4	(706.7 to 855.4)
	85 to 89	5	575.232	(505.1 to 652.4)		684.338	(618.5 to 755.2)
	90+	1	519.126	(393.3 to 672.5)		659.736	(563.0 to 768.4)
	90+	2	491.803	(382.7 to 622.3)		682.894	(592.0 to 783.8)
	90+	3	556.872	(450.1 to 681.4)		609.349	(531.4 to 695.6)
	90+	4	502.846	(411.8 to 608.1)		628.544	(555.3 to 708.8)
	90+	5	487.805	(400.2 to 588.9)		609.345	(536.6 to 689.2)
	Note: IMD 1 denotes the most deprived quintile group; IMD 5 denotes the least deprived group.

## Sheet: CAN
CAN: Cancer
			Males			Females
	Age group	IMD quintile	Prevalence rate (per 10,000)	95% confidence interval		Prevalence rate (per 10,000)	95% confidence interval
	18 to 24	1	18.4305	(13.7 to 24.3)		22.0943	(17.1 to 28.1)
	18 to 24	2	14.4222	(10.5 to 19.3)		13.1214	(9.6 to 17.6)
	18 to 24	3	17.6822	(13.1 to 23.3)		15.65	(11.5 to 20.8)
	18 to 24	4	19.1111	(14.0 to 25.4)		15.3063	(10.8 to 21.1)
	18 to 24	5	22.2058	(16.0 to 30.0)		17.1301	(11.6 to 24.5)
	25 to 29	1	21.1547	(15.6 to 28.0)		23.2707	(17.3 to 30.6)
	25 to 29	2	21.7754	(16.6 to 28.0)		32.7466	(26.3 to 40.3)
	25 to 29	3	28.1921	(21.6 to 36.1)		34.5954	(27.1 to 43.6)
	25 to 29	4	26.1503	(19.2 to 34.8)		27.419	(20.0 to 36.7)
	25 to 29	5	30.2183	(21.6 to 41.1)		26.696	(18.5 to 37.3)
	30 to 34	1	33.8247	(26.9 to 42.0)		44.782	(36.5 to 54.4)
	30 to 34	2	34.7687	(28.4 to 42.1)		46.5064	(38.7 to 55.4)
	30 to 34	3	33.0708	(26.1 to 41.4)		50.5936	(41.2 to 61.5)
	30 to 34	4	32.1722	(24.4 to 41.6)		61.7583	(50.4 to 75.0)
	30 to 34	5	60.5144	(48.3 to 74.9)		67.809	(54.7 to 83.1)
	35 to 39	1	49.3525	(40.5 to 59.5)		93.1444	(80.2 to 107.5)
	35 to 39	2	50.665	(42.5 to 59.9)		83.7341	(72.4 to 96.3)
	35 to 39	3	61.9122	(51.8 to 73.5)		88.5481	(75.5 to 103.2)
	35 to 39	4	59.9182	(49.0 to 72.6)		104.078	(89.1 to 120.8)
	35 to 39	5	80.259	(66.5 to 96.0)		110.067	(94.2 to 127.8)
	40 to 44	1	75.2803	(63.4 to 88.8)		145.032	(127.3 to 164.5)
	40 to 44	2	79.8036	(68.6 to 92.3)		147.542	(130.9 to 165.8)
	40 to 44	3	76.3033	(64.3 to 89.9)		155.263	(136.9 to 175.4)
	40 to 44	4	83.1453	(70.0 to 98.1)		146.486	(128.3 to 166.5)
	40 to 44	5	95.5414	(81.0 to 111.9)		166.271	(146.9 to 187.5)
	45 to 49	1	108.484	(93.6 to 125.1)		219.462	(196.8 to 244.0)
	45 to 49	2	101.397	(88.0 to 116.3)		230.961	(209.3 to 254.2)
	45 to 49	3	113.027	(97.8 to 129.9)		250.784	(227.1 to 276.3)
	45 to 49	4	118.598	(102.8 to 136.2)		281.141	(256.3 to 307.8)
	45 to 49	5	126.311	(110.1 to 144.2)		275.142	(250.6 to 301.4)
	50 to 54	1	159.282	(141.3 to 178.9)		332.241	(304.5 to 361.8)
	50 to 54	2	186.504	(168.3 to 206.1)		372.026	(345.0 to 400.6)
	50 to 54	3	180.106	(161.2 to 200.6)		382.926	(354.7 to 412.8)
	50 to 54	4	169.207	(151.2 to 188.7)		388.117	(360.1 to 417.7)
	50 to 54	5	182.873	(163.8 to 203.6)		435.624	(405.7 to 467.1)
	55 to 59	1	285.732	(260.5 to 312.8)		527.167	(490.9 to 565.4)
	55 to 59	2	273.726	(250.7 to 298.3)		518.643	(485.8 to 553.2)
	55 to 59	3	282.555	(258.5 to 308.3)		549.782	(515.3 to 585.9)
	55 to 59	4	310.526	(285.9 to 336.7)		600.421	(565.7 to 636.7)
	55 to 59	5	305.326	(280.3 to 332.0)		586.058	(551.1 to 622.7)
	60 to 64	1	470.375	(434.2 to 508.8)		666.721	(621.8 to 714.0)
	60 to 64	2	458.542	(425.3 to 493.7)		669.945	(628.7 to 713.2)
	60 to 64	3	473.869	(440.1 to 509.5)		698.46	(656.5 to 742.4)
	60 to 64	4	491.474	(457.7 to 527.1)		739.535	(697.6 to 783.4)
	60 to 64	5	483.829	(449.5 to 520.1)		767.332	(724.2 to 812.4)
	65 to 69	1	741.453	(688.8 to 797.1)		870.839	(812.7 to 932.1)
	65 to 69	2	764.468	(715.1 to 816.4)		911.102	(857.4 to 967.3)
	65 to 69	3	766.765	(719.0 to 816.9)		873.072	(822.3 to 926.1)
	65 to 69	4	830.175	(782.2 to 880.3)		945.654	(895.2 to 998.2)
	65 to 69	5	880.699	(830.7 to 932.9)		970.411	(918.4 to 1024.6)
	70 to 74	1	1099.99	(1031.0 to 1172.4)		1095.72	(1027.4 to 1167.4)
	70 to 74	2	1189.79	(1125.3 to 1257.0)		1097.73	(1037.9 to 1160.1)
	70 to 74	3	1246.61	(1184.6 to 1311.0)		1123.53	(1066.8 to 1182.5)
	70 to 74	4	1265.35	(1206.8 to 1326.0)		1180.03	(1125.5 to 1236.6)
	70 to 74	5	1260.43	(1201.6 to 1321.4)		1133.98	(1080.9 to 1189.0)
	75 to 79	1	1439.72	(1340.2 to 1544.7)		1120.99	(1039.9 to 1206.8)
	75 to 79	2	1607.41	(1516.3 to 1702.5)		1255.83	(1181.0 to 1334.1)
	75 to 79	3	1603.99	(1521.6 to 1689.7)		1216.09	(1147.7 to 1287.5)
	75 to 79	4	1640.09	(1562.8 to 1720.2)		1325.14	(1258.9 to 1393.9)
	75 to 79	5	1751.55	(1671.1 to 1834.9)		1300.22	(1235.1 to 1367.9)
	80 to 84	1	1785.52	(1651.5 to 1927.5)		1255.48	(1159.4 to 1357.4)
	80 to 84	2	1894.55	(1776.8 to 2018.0)		1223.6	(1141.2 to 1310.4)
	80 to 84	3	1939.3	(1829.5 to 2054.0)		1265.81	(1186.2 to 1349.3)
	80 to 84	4	2087.2	(1980.8 to 2197.8)		1371.61	(1293.2 to 1453.5)
	80 to 84	5	2085.44	(1980.7 to 2194.3)		1382.88	(1305.4 to 1463.7)
	85 to 89	1	1927.01	(1749.9 to 2117.3)		1211	(1098.9 to 1331.4)
	85 to 89	2	2056.51	(1891.9 to 2231.6)		1208.74	(1107.1 to 1317.2)
	85 to 89	3	2004.66	(1857.8 to 2160.0)		1353.68	(1254.7 to 1458.4)
	85 to 89	4	2163.31	(2021.9 to 2312.0)		1368.97	(1273.3 to 1470.0)
	85 to 89	5	2125.03	(1988.1 to 2269.0)		1422.38	(1326.8 to 1523.1)
	90+	1	1939.89	(1688.3 to 2218.5)		979.608	(860.9 to 1110.2)
	90+	2	1988.6	(1762.2 to 2236.0)		1115.62	(998.6 to 1242.7)
	90+	3	1866.11	(1665.8 to 2083.9)		1143.57	(1035.7 to 1259.6)
	90+	4	2006.64	(1820.1 to 2207.2)		1207.47	(1105.1 to 1316.8)
	90+	5	2014.45	(1831.9 to 2210.3)		1223.51	(1119.5 to 1334.6)
	Note: IMD 1 denotes the most deprived quintile group; IMD 5 denotes the least deprived group.

## Sheet: CHD
CHD: Chronic heart disease
			Males			Females
	Age group	IMD quintile	Prevalence rate (per 10,000)	95% confidence interval		Prevalence rate (per 10,000)	95% confidence interval
	18 to 24	1	3.31748	(1.5 to 6.3)		0.669523	(0.1 to 2.4)
	18 to 24	2	2.24345	(0.9 to 4.6)		2.04111	(0.8 to 4.2)
	18 to 24	3	2.82915	(1.2 to 5.6)		2.33085	(0.9 to 4.8)
	18 to 24	4	1.21986	(0.2 to 3.6)		2.06842	(0.7 to 4.8)
	18 to 24	5	1.05742	(0.1 to 3.9)		1.71301	(0.3 to 5.0)
	25 to 29	1	5.7294	(3.0 to 9.8)		5.01916	(2.5 to 9.0)
	25 to 29	2	5.44386	(3.0 to 9.0)		2.23272	(0.8 to 4.9)
	25 to 29	3	3.18298	(1.3 to 6.6)		2.88295	(1.0 to 6.3)
	25 to 29	4	6.12029	(3.0 to 11.0)		4.26517	(1.7 to 8.8)
	25 to 29	5	7.55458	(3.6 to 13.9)		3.92588	(1.2 to 9.2)
	30 to 34	1	7.93419	(4.8 to 12.4)		10.5369	(6.7 to 15.7)
	30 to 34	2	10.698	(7.3 to 15.1)		7.50103	(4.6 to 11.6)
	30 to 34	3	6.96227	(4.0 to 11.3)		6.51205	(3.5 to 11.1)
	30 to 34	4	4.99223	(2.3 to 9.5)		9.0821	(5.1 to 15.0)
	30 to 34	5	9.36532	(5.0 to 16.0)		6.56216	(3.0 to 12.5)
	35 to 39	1	20.8277	(15.3 to 27.8)		22.5349	(16.4 to 30.2)
	35 to 39	2	13.7839	(9.7 to 19.0)		15.0292	(10.5 to 20.9)
	35 to 39	3	12.7605	(8.4 to 18.6)		12.4183	(7.9 to 18.6)
	35 to 39	4	16.1318	(10.7 to 23.3)		11.497	(6.9 to 18.0)
	35 to 39	5	12.14	(7.2 to 19.2)		12.2297	(7.4 to 19.1)
	40 to 44	1	41.1105	(32.5 to 51.4)		41.9513	(32.7 to 53.0)
	40 to 44	2	28.9398	(22.4 to 36.8)		30.7596	(23.4 to 39.7)
	40 to 44	3	18.142	(12.6 to 25.4)		24.0717	(17.2 to 32.8)
	40 to 44	4	16.0352	(10.6 to 23.3)		26.4051	(19.0 to 35.7)
	40 to 44	5	22.4803	(15.7 to 31.1)		19.3774	(13.2 to 27.5)
	45 to 49	1	68.8784	(57.1 to 82.4)		75.9428	(62.9 to 90.9)
	45 to 49	2	55.1717	(45.4 to 66.4)		57.6018	(47.1 to 69.8)
	45 to 49	3	42.2423	(33.2 to 53.0)		49.7879	(39.5 to 61.9)
	45 to 49	4	41.8928	(32.7 to 52.8)		46.1575	(36.4 to 57.7)
	45 to 49	5	33.0262	(25.0 to 42.8)		39.9881	(31.0 to 50.8)
	50 to 54	1	126.753	(110.8 to 144.4)		160.131	(141.1 to 181.1)
	50 to 54	2	107.058	(93.4 to 122.1)		137.847	(121.6 to 155.7)
	50 to 54	3	91.9691	(78.6 to 107.0)		115.441	(100.2 to 132.4)
	50 to 54	4	80.3994	(68.2 to 94.2)		101.39	(87.4 to 117.0)
	50 to 54	5	73.3684	(61.5 to 86.9)		72.4197	(60.6 to 85.9)
	55 to 59	1	202.266	(181.1 to 225.2)		285.83	(259.3 to 314.4)
	55 to 59	2	195.519	(176.1 to 216.5)		246.706	(224.2 to 270.9)
	55 to 59	3	153.563	(136.0 to 172.8)		196.226	(175.9 to 218.3)
	55 to 59	4	140.135	(123.8 to 158.1)		189.351	(170.1 to 210.2)
	55 to 59	5	138.734	(122.0 to 157.1)		178.341	(159.3 to 199.0)
	60 to 64	1	333.936	(303.6 to 366.5)		492.084	(453.6 to 533.0)
	60 to 64	2	360.842	(331.4 to 392.2)		411.801	(379.6 to 446.0)
	60 to 64	3	255.46	(230.8 to 282.0)		353.958	(324.3 to 385.6)
	60 to 64	4	260.782	(236.3 to 287.1)		326.059	(298.4 to 355.6)
	60 to 64	5	228.767	(205.4 to 254.1)		259.242	(234.4 to 286.0)
	65 to 69	1	623.103	(574.9 to 674.3)		867.699	(809.7 to 928.8)
	65 to 69	2	596.784	(553.2 to 642.9)		712.888	(665.5 to 762.8)
	65 to 69	3	516.786	(477.7 to 558.2)		598.656	(556.8 to 642.8)
	65 to 69	4	504.645	(467.4 to 544.1)		560.04	(521.4 to 600.8)
	65 to 69	5	453.647	(418.0 to 491.5)		497.876	(460.8 to 537.1)
	70 to 74	1	1208.24	(1135.9 to 1284.0)		1507.9	(1427.6 to 1591.6)
	70 to 74	2	1005.52	(946.3 to 1067.5)		1218.15	(1155.1 to 1283.7)
	70 to 74	3	963.548	(909.2 to 1020.3)		1030.92	(976.6 to 1087.5)
	70 to 74	4	985.122	(933.5 to 1038.8)		993.676	(943.7 to 1045.7)
	70 to 74	5	852.73	(804.5 to 903.1)		966.671	(917.7 to 1017.6)
	75 to 79	1	1911.57	(1796.6 to 2032.0)		2141.95	(2029.2 to 2259.3)
	75 to 79	2	1712.55	(1618.5 to 1810.6)		1920.82	(1828.1 to 2017.1)
	75 to 79	3	1596.06	(1513.8 to 1681.6)		1760.7	(1678.2 to 1846.2)
	75 to 79	4	1581.76	(1505.9 to 1660.5)		1730.02	(1654.2 to 1808.4)
	75 to 79	5	1522.02	(1447.1 to 1599.8)		1552.94	(1481.7 to 1626.7)
	80 to 84	1	2710.94	(2545.2 to 2884.6)		3248.31	(3092.6 to 3409.9)
	80 to 84	2	2528.03	(2391.7 to 2670.1)		2993.86	(2864.1 to 3128.0)
	80 to 84	3	2531.27	(2405.6 to 2661.8)		2741.46	(2623.8 to 2863.1)
	80 to 84	4	2491.31	(2375.0 to 2611.9)		2707.18	(2596.6 to 2821.3)
	80 to 84	5	2353.85	(2242.5 to 2469.3)		2505.23	(2400.6 to 2613.3)
	85 to 89	1	3569.2	(3326.5 to 3824.9)		4117.98	(3908.9 to 4335.3)
	85 to 89	2	3522.89	(3306.4 to 3749.9)		3886.56	(3702.5 to 4077.4)
	85 to 89	3	3392.49	(3200.6 to 3592.9)		3648.28	(3484.6 to 3817.7)
	85 to 89	4	3380.63	(3203.3 to 3565.3)		3621.09	(3464.4 to 3783.1)
	85 to 89	5	3408.6	(3234.5 to 3589.7)		3466.74	(3316.5 to 3622.0)
	90+	1	4289.62	(3911.1 to 4694.9)		4670.13	(4406.2 to 4945.8)
	90+	2	4248.04	(3914.0 to 4603.1)		4712.64	(4468.6 to 4966.6)
	90+	3	4324.64	(4016.7 to 4649.9)		4412.91	(4198.5 to 4635.5)
	90+	4	4203.04	(3930.9 to 4489.1)		4388	(4190.7 to 4592.2)
	90+	5	4290.88	(4022.4 to 4572.5)		4275.05	(4078.5 to 4478.6)
	Note: IMD 1 denotes the most deprived quintile group; IMD 5 denotes the least deprived group.

## Sheet: CKD
CKD: Chronic kidney disease (Classification: G3a to G5)
			Males			Females
	Age group	IMD quintile	Prevalence rate (per 10,000)	95% confidence interval		Prevalence rate (per 10,000)	95% confidence interval
	18 to 24	1	3.31748	(1.5 to 6.3)		0.669523	(0.1 to 2.4)
	18 to 24	2	2.24345	(0.9 to 4.6)		2.04111	(0.8 to 4.2)
	18 to 24	3	2.82915	(1.2 to 5.6)		2.33085	(0.9 to 4.8)
	18 to 24	4	1.21986	(0.2 to 3.6)		2.06842	(0.7 to 4.8)
	18 to 24	5	1.05742	(0.1 to 3.9)		1.71301	(0.3 to 5.0)
	25 to 29	1	5.7294	(3.0 to 9.8)		5.01916	(2.5 to 9.0)
	25 to 29	2	5.44386	(3.0 to 9.0)		2.23272	(0.8 to 4.9)
	25 to 29	3	3.18298	(1.3 to 6.6)		2.88295	(1.0 to 6.3)
	25 to 29	4	6.12029	(3.0 to 11.0)		4.26517	(1.7 to 8.8)
	25 to 29	5	7.55458	(3.6 to 13.9)		3.92588	(1.2 to 9.2)
	30 to 34	1	7.93419	(4.8 to 12.4)		10.5369	(6.7 to 15.7)
	30 to 34	2	10.698	(7.3 to 15.1)		7.50103	(4.6 to 11.6)
	30 to 34	3	6.96227	(4.0 to 11.3)		6.51205	(3.5 to 11.1)
	30 to 34	4	4.99223	(2.3 to 9.5)		9.0821	(5.1 to 15.0)
	30 to 34	5	9.36532	(5.0 to 16.0)		6.56216	(3.0 to 12.5)
	35 to 39	1	20.8277	(15.3 to 27.8)		22.5349	(16.4 to 30.2)
	35 to 39	2	13.7839	(9.7 to 19.0)		15.0292	(10.5 to 20.9)
	35 to 39	3	12.7605	(8.4 to 18.6)		12.4183	(7.9 to 18.6)
	35 to 39	4	16.1318	(10.7 to 23.3)		11.497	(6.9 to 18.0)
	35 to 39	5	12.14	(7.2 to 19.2)		12.2297	(7.4 to 19.1)
	40 to 44	1	41.1105	(32.5 to 51.4)		41.9513	(32.7 to 53.0)
	40 to 44	2	28.9398	(22.4 to 36.8)		30.7596	(23.4 to 39.7)
	40 to 44	3	18.142	(12.6 to 25.4)		24.0717	(17.2 to 32.8)
	40 to 44	4	16.0352	(10.6 to 23.3)		26.4051	(19.0 to 35.7)
	40 to 44	5	22.4803	(15.7 to 31.1)		19.3774	(13.2 to 27.5)
	45 to 49	1	68.8784	(57.1 to 82.4)		75.9428	(62.9 to 90.9)
	45 to 49	2	55.1717	(45.4 to 66.4)		57.6018	(47.1 to 69.8)
	45 to 49	3	42.2423	(33.2 to 53.0)		49.7879	(39.5 to 61.9)
	45 to 49	4	41.8928	(32.7 to 52.8)		46.1575	(36.4 to 57.7)
	45 to 49	5	33.0262	(25.0 to 42.8)		39.9881	(31.0 to 50.8)
	50 to 54	1	126.753	(110.8 to 144.4)		160.131	(141.1 to 181.1)
	50 to 54	2	107.058	(93.4 to 122.1)		137.847	(121.6 to 155.7)
	50 to 54	3	91.9691	(78.6 to 107.0)		115.441	(100.2 to 132.4)
	50 to 54	4	80.3994	(68.2 to 94.2)		101.39	(87.4 to 117.0)
	50 to 54	5	73.3684	(61.5 to 86.9)		72.4197	(60.6 to 85.9)
	55 to 59	1	202.266	(181.1 to 225.2)		285.83	(259.3 to 314.4)
	55 to 59	2	195.519	(176.1 to 216.5)		246.706	(224.2 to 270.9)
	55 to 59	3	153.563	(136.0 to 172.8)		196.226	(175.9 to 218.3)
	55 to 59	4	140.135	(123.8 to 158.1)		189.351	(170.1 to 210.2)
	55 to 59	5	138.734	(122.0 to 157.1)		178.341	(159.3 to 199.0)
	60 to 64	1	333.936	(303.6 to 366.5)		492.084	(453.6 to 533.0)
	60 to 64	2	360.842	(331.4 to 392.2)		411.801	(379.6 to 446.0)
	60 to 64	3	255.46	(230.8 to 282.0)		353.958	(324.3 to 385.6)
	60 to 64	4	260.782	(236.3 to 287.1)		326.059	(298.4 to 355.6)
	60 to 64	5	228.767	(205.4 to 254.1)		259.242	(234.4 to 286.0)
	65 to 69	1	623.103	(574.9 to 674.3)		867.699	(809.7 to 928.8)
	65 to 69	2	596.784	(553.2 to 642.9)		712.888	(665.5 to 762.8)
	65 to 69	3	516.786	(477.7 to 558.2)		598.656	(556.8 to 642.8)
	65 to 69	4	504.645	(467.4 to 544.1)		560.04	(521.4 to 600.8)
	65 to 69	5	453.647	(418.0 to 491.5)		497.876	(460.8 to 537.1)
	70 to 74	1	1208.24	(1135.9 to 1284.0)		1507.9	(1427.6 to 1591.6)
	70 to 74	2	1005.52	(946.3 to 1067.5)		1218.15	(1155.1 to 1283.7)
	70 to 74	3	963.548	(909.2 to 1020.3)		1030.92	(976.6 to 1087.5)
	70 to 74	4	985.122	(933.5 to 1038.8)		993.676	(943.7 to 1045.7)
	70 to 74	5	852.73	(804.5 to 903.1)		966.671	(917.7 to 1017.6)
	75 to 79	1	1911.57	(1796.6 to 2032.0)		2141.95	(2029.2 to 2259.3)
	75 to 79	2	1712.55	(1618.5 to 1810.6)		1920.82	(1828.1 to 2017.1)
	75 to 79	3	1596.06	(1513.8 to 1681.6)		1760.7	(1678.2 to 1846.2)
	75 to 79	4	1581.76	(1505.9 to 1660.5)		1730.02	(1654.2 to 1808.4)
	75 to 79	5	1522.02	(1447.1 to 1599.8)		1552.94	(1481.7 to 1626.7)
	80 to 84	1	2710.94	(2545.2 to 2884.6)		3248.31	(3092.6 to 3409.9)
	80 to 84	2	2528.03	(2391.7 to 2670.1)		2993.86	(2864.1 to 3128.0)
	80 to 84	3	2531.27	(2405.6 to 2661.8)		2741.46	(2623.8 to 2863.1)
	80 to 84	4	2491.31	(2375.0 to 2611.9)		2707.18	(2596.6 to 2821.3)
	80 to 84	5	2353.85	(2242.5 to 2469.3)		2505.23	(2400.6 to 2613.3)
	85 to 89	1	3569.2	(3326.5 to 3824.9)		4117.98	(3908.9 to 4335.3)
	85 to 89	2	3522.89	(3306.4 to 3749.9)		3886.56	(3702.5 to 4077.4)
	85 to 89	3	3392.49	(3200.6 to 3592.9)		3648.28	(3484.6 to 3817.7)
	85 to 89	4	3380.63	(3203.3 to 3565.3)		3621.09	(3464.4 to 3783.1)
	85 to 89	5	3408.6	(3234.5 to 3589.7)		3466.74	(3316.5 to 3622.0)
	90+	1	4289.62	(3911.1 to 4694.9)		4670.13	(4406.2 to 4945.8)
	90+	2	4248.04	(3914.0 to 4603.1)		4712.64	(4468.6 to 4966.6)
	90+	3	4324.64	(4016.7 to 4649.9)		4412.91	(4198.5 to 4635.5)
	90+	4	4203.04	(3930.9 to 4489.1)		4388	(4190.7 to 4592.2)
	90+	5	4290.88	(4022.4 to 4572.5)		4275.05	(4078.5 to 4478.6)
	Note: IMD 1 denotes the most deprived quintile group; IMD 5 denotes the least deprived group.

## Sheet: COPD
COPD: Chronic obstructive pulmonary disease
			Males			Females
	Age group	IMD quintile	Prevalence rate (per 10,000)	95% confidence interval		Prevalence rate (per 10,000)	95% confidence interval
	18 to 24	1	0	N/A		1.00428	(0.2 to 3.0)
	18 to 24	2	0	N/A		0.291588	(0.0 to 1.7)
	18 to 24	3	0.353644	(0.0 to 2.0)		0.332978	(0.0 to 1.9)
	18 to 24	4	0.40662	(0.0 to 2.3)		1.24105	(0.2 to 3.6)
	18 to 24	5	0	(0.4 to 2.0)		0	N/A
	25 to 29	1	2.20361	(0.7 to 5.2)		1.36886	(0.3 to 4.0)
	25 to 29	2	0.725847	(0.1 to 2.6)		0.744241	(0.1 to 2.7)
	25 to 29	3	1.36413	(0.3 to 4.0)		0.480492	(0.0 to 2.7)
	25 to 29	4	1.11278	(0.1 to 4.1)		1.82793	(0.3 to 5.4)
	25 to 29	5	0.755458	(0.0 to 4.3)		0	N/A
	30 to 34	1	3.7583	(1.7 to 7.1)		3.07328	(1.2 to 6.3)
	30 to 34	2	1.33726	(0.4 to 3.4)		1.50021	(0.4 to 3.9)
	30 to 34	3	1.74057	(0.5 to 4.5)		1.50278	(0.3 to 4.4)
	30 to 34	4	2.21877	(0.6 to 5.7)		1.81642	(0.3 to 5.3)
	30 to 34	5	4.32246	(1.6 to 9.4)		1.45826	(0.1 to 5.3)
	35 to 39	1	17.6582	(12.6 to 24.1)		12.0186	(7.7 to 17.9)
	35 to 39	2	8.19581	(5.1 to 12.4)		3.86465	(1.8 to 7.3)
	35 to 39	3	9.92485	(6.1 to 15.2)		4.85935	(2.2 to 9.2)
	35 to 39	4	6.3375	(3.2 to 11.3)		1.21021	(0.1 to 4.4)
	35 to 39	5	2.69778	(0.7 to 6.9)		4.50566	(1.8 to 9.3)
	40 to 44	1	45.9156	(36.7 to 56.7)		40.7527	(31.7 to 51.7)
	40 to 44	2	31.1322	(24.3 to 39.3)		25.5461	(18.9 to 33.8)
	40 to 44	3	21.8772	(15.7 to 29.7)		16.2484	(10.7 to 23.6)
	40 to 44	4	15.4413	(10.1 to 22.6)		10.0591	(5.7 to 16.3)
	40 to 44	5	10.6157	(6.2 to 17.0)		4.37555	(1.7 to 9.0)
	45 to 49	1	142.349	(125.2 to 161.2)		159.609	(140.4 to 180.7)
	45 to 49	2	75.0534	(63.6 to 88.0)		63.6943	(52.6 to 76.4)
	45 to 49	3	50.8049	(40.8 to 62.5)		49.7879	(39.5 to 61.9)
	45 to 49	4	50.7435	(40.6 to 62.7)		26.9752	(19.7 to 36.1)
	45 to 49	5	24.9145	(18.0 to 33.6)		15.5178	(10.1 to 22.7)
	50 to 54	1	282.67	(258.5 to 308.4)		314.588	(287.6 to 343.4)
	50 to 54	2	162.767	(145.8 to 181.1)		160.2	(142.6 to 179.3)
	50 to 54	3	128.647	(112.7 to 146.2)		113.752	(98.6 to 130.6)
	50 to 54	4	84.0778	(71.6 to 98.2)		65.958	(54.7 to 78.8)
	50 to 54	5	53.1099	(43.1 to 64.8)		41.4617	(32.6 to 52.0)
	55 to 59	1	489.217	(456.0 to 524.2)		532.56	(496.1 to 571.0)
	55 to 59	2	294.864	(270.9 to 320.4)		314.55	(289.1 to 341.7)
	55 to 59	3	207.728	(187.2 to 229.9)		196.226	(175.9 to 218.3)
	55 to 59	4	153.936	(136.7 to 172.7)		139.181	(122.7 to 157.2)
	55 to 59	5	105.861	(91.4 to 122.0)		85.2448	(72.2 to 99.9)
	60 to 64	1	789.236	(742.2 to 838.5)		816.06	(766.3 to 868.2)
	60 to 64	2	514.557	(479.3 to 551.7)		500.58	(465.0 to 538.2)
	60 to 64	3	370.515	(340.7 to 402.2)		314.104	(286.2 to 344.0)
	60 to 64	4	265.797	(241.1 to 292.3)		233.538	(210.2 to 258.7)
	60 to 64	5	175.519	(155.1 to 197.9)		157.884	(138.7 to 179.0)
	65 to 69	1	1156.18	(1090.1 to 1225.2)		1197.4	(1129.0 to 1268.8)
	65 to 69	2	840.141	(788.3 to 894.5)		745.215	(696.7 to 796.2)
	65 to 69	3	554.443	(513.9 to 597.3)		491.894	(454.0 to 532.1)
	65 to 69	4	442.215	(407.4 to 479.2)		351.016	(320.5 to 383.6)
	65 to 69	5	320.669	(290.8 to 352.8)		228.814	(203.9 to 255.9)
	70 to 74	1	1471.31	(1391.3 to 1554.7)		1379.67	(1302.9 to 1459.8)
	70 to 74	2	1088.77	(1027.1 to 1153.1)		922.339	(867.6 to 979.6)
	70 to 74	3	768.535	(720.1 to 819.4)		610.745	(569.1 to 654.6)
	70 to 74	4	629.785	(588.7 to 673.0)		508.611	(473.0 to 546.2)
	70 to 74	5	494.803	(458.2 to 533.5)		388.395	(357.6 to 421.2)
	75 to 79	1	1735.09	(1625.6 to 1850.0)		1463.96	(1371.0 to 1561.6)
	75 to 79	2	1294.78	(1213.2 to 1380.4)		1040.55	(972.6 to 1112.0)
	75 to 79	3	997.961	(933.2 to 1066.1)		738.525	(685.4 to 794.6)
	75 to 79	4	832.199	(777.4 to 889.8)		633.84	(588.3 to 682.0)
	75 to 79	5	722.096	(670.8 to 776.3)		510.675	(470.2 to 553.7)
	80 to 84	1	1698.42	(1567.8 to 1837.0)		1319.25	(1220.7 to 1423.6)
	80 to 84	2	1408.62	(1307.4 to 1515.6)		1009.44	(934.7 to 1088.6)
	80 to 84	3	1075.54	(994.2 to 1161.8)		770.783	(709.0 to 836.5)
	80 to 84	4	999.421	(926.3 to 1076.8)		685.804	(630.7 to 744.4)
	80 to 84	5	806.633	(742.0 to 875.4)		533.845	(486.1 to 585.0)
	85 to 89	1	1668.89	(1504.3 to 1846.6)		1089.05	(982.9 to 1203.6)
	85 to 89	2	1366.24	(1232.7 to 1510.3)		887.959	(801.2 to 981.6)
	85 to 89	3	1003.78	(900.7 to 1115.4)		717.919	(646.4 to 795.2)
	85 to 89	4	1040.58	(943.3 to 1145.2)		635.723	(571.1 to 705.7)
	85 to 89	5	938.911	(848.6 to 1036.2)		561.331	(501.9 to 625.9)
	90+	1	1247.72	(1047.7 to 1474.9)		787.685	(681.6 to 905.6)
	90+	2	1104.78	(937.8 to 1292.9)		709.939	(617.2 to 812.7)
	90+	3	1018.96	(872.5 to 1183.0)		589.872	(513.2 to 674.8)
	90+	4	896.584	(773.4 to 1033.8)		460.775	(398.4 to 530.1)
	90+	5	840.108	(723.8 to 969.8)		464.836	(401.6 to 535.2)
	Note: IMD 1 denotes the most deprived quintile group; IMD 5 denotes the least deprived group.

[truncated: 11 more sheets: DEM, DEPR, DM, EP, HF, HYP, MH, OB, PAD, RARTH, STIA]
